# Supplementary material for: Multilayered Gel-Spotting Device for In Vitro Reconstruction of Hair Follicle-like Microstructure
Source: Micromachines (Basel). 2023 Aug 22;14(9):1651. doi: 10.3390/mi14091651 (PMC10535646; doi:10.3390/mi14091651)
Supplement: Supplementary file 1 [file micromachines-14-01651-s001.zip]

Archive with 1 entries (1 files):
- Video S1_sugeno.mp4
